# Supplementary material for: Exploring the genes involved in biosynthesis of dihydroquercetin and dihydromyricetin in Ampelopsis grossedentata
Source: Sci Rep. 2021 Aug 2;11:15596. doi: 10.1038/s41598-021-95071-x (PMC8329223; doi:10.1038/s41598-021-95071-x)
Supplement: Supplementary file 2 — Supplementary Table S7. [file 41598_2021_95071_MOESM2_ESM.xlsx]

## Sheet: Sheet1
Supplementary Table 4 The DEGs (B group vs D group)
#ID	regulated	nr_annotation
c51812.graph_c0	up	PREDICTED: transcription termination factor MTERF15, mitochondrial-like isoform X1 [Vitis vinifera]
c51098.graph_c1	up	hypothetical protein VITISV_028545 [Vitis vinifera]
c36415.graph_c0	up	PREDICTED: cytosolic sulfotransferase 15-like [Vitis vinifera]
c57060.graph_c0	up	PREDICTED: protein GAMETE EXPRESSED 3 isoform X1 [Vitis vinifera]
c50704.graph_c0	up	PREDICTED: probable LRR receptor-like serine/threonine-protein kinase At1g06840 isoform X4 [Vitis vinifera]
c58279.graph_c1	down	putative ERD6-like transporter [Vitis vinifera]
c52605.graph_c0	up	PREDICTED: receptor-like protein kinase HAIKU2 [Vitis vinifera]
c59848.graph_c1	down	hypothetical protein VITISV_029474 [Vitis vinifera]
c24862.graph_c0	up	ABC transporter G family member 4 [Vitis vinifera]
c58175.graph_c0	up	PREDICTED: isoflavone 3&apos;-hydroxylase [Vitis vinifera]
c59404.graph_c0	down	unnamed protein product, partial [Vitis vinifera]
c57835.graph_c0	up	hypothetical protein VITISV_012106 [Vitis vinifera]
c25778.graph_c0	up	PREDICTED: uncharacterized protein LOC100263463 [Vitis vinifera]
c56226.graph_c2	up	PREDICTED: probable LRR receptor-like serine/threonine-protein kinase At1g29720 isoform X1 [Vitis vinifera]
c52449.graph_c0	up	PREDICTED: probable disease resistance protein At4g27220 [Vitis vinifera]
c57224.graph_c0	down	unnamed protein product, partial [Vitis vinifera]
c25720.graph_c0	down	PREDICTED: uncharacterized protein LOC109121620, partial [Vitis vinifera]
c57617.graph_c0	down	PREDICTED: DAR GTPase 2, mitochondrial isoform X2 [Vitis vinifera]
c55189.graph_c4	up	PREDICTED: cationic peroxidase 1 [Vitis vinifera]
c59857.graph_c1	up	unnamed protein product, partial [Vitis vinifera]
c42820.graph_c0	up	uncharacterized protein LOC111377235, partial [Olea europaea var. sylvestris]
c56759.graph_c0	up	PREDICTED: putative cyclin-D6-1, partial [Vitis vinifera]
c52757.graph_c0	down	PREDICTED: F-box/kelch-repeat protein At3g06240-like [Vitis vinifera]
c56999.graph_c1	down	&apos;photosystem I P700 apoprotein A1 (chloroplast) [Vicia sativa]
c40143.graph_c0	down	PREDICTED: uncharacterized protein LOC104879661 [Vitis vinifera]
c57598.graph_c0	down	PREDICTED: putative calcium-transporting ATPase 13, plasma membrane-type [Vitis vinifera]
c56540.graph_c0	down	unnamed protein product, partial [Vitis vinifera]
c56658.graph_c1	down	PREDICTED: beta-galactosidase 10 [Vitis vinifera]
c50755.graph_c0	up	12-oxophytodienoate reductase 3 [Vitis vinifera]
c53784.graph_c1	up	PREDICTED: probable serine/threonine-protein kinase WNK9 [Vitis vinifera]
c35537.graph_c0	down	unnamed protein product, partial [Vitis vinifera]
c56457.graph_c0	down	PREDICTED: uncharacterized protein LOC100244007 [Vitis vinifera]
c51094.graph_c0	up	PREDICTED: xaa-Pro dipeptidase isoform X2 [Vitis vinifera]
c59016.graph_c0	up	PREDICTED: uncharacterized protein LOC100854367 [Vitis vinifera]
c39780.graph_c0	up	PREDICTED: triacylglycerol lipase 2 [Vitis vinifera]
c56226.graph_c1	up	unnamed protein product, partial [Vitis vinifera]
c55434.graph_c0	down	PREDICTED: protein RETICULATA-RELATED 5, chloroplastic [Vitis vinifera]
c53049.graph_c0	down	PREDICTED: UDP-glycosyltransferase 86A1 [Vitis vinifera]
c33095.graph_c0	down	hypothetical protein VITISV_007166 [Vitis vinifera]
c54828.graph_c1	down	--
c47535.graph_c0	up	hypothetical protein CCACVL1_15597 [Corchorus capsularis]
c53425.graph_c0	up	hypothetical protein VITISV_024814 [Vitis vinifera]
c56886.graph_c3	down	hypothetical protein VITISV_029595 [Vitis vinifera]
c55853.graph_c3	down	hypothetical protein VITISV_002159 [Vitis vinifera]
c53922.graph_c0	up	hypothetical protein VITISV_011417 [Vitis vinifera]
c55616.graph_c0	up	MLO11 protein [Vitis vinifera]
c51421.graph_c0	up	PREDICTED: cytochrome P450 89A2 [Vitis vinifera]
c40031.graph_c2	up	PREDICTED: putative disease resistance protein RGA4 isoform X1 [Vitis vinifera]
c52607.graph_c0	up	unnamed protein product, partial [Vitis vinifera]
c52438.graph_c3	down	hypothetical protein VITISV_009132 [Vitis vinifera]
c53004.graph_c0	up	PREDICTED: G-type lectin S-receptor-like serine/threonine-protein kinase At2g19130 [Vitis vinifera]
c49280.graph_c0	down	PREDICTED: uncharacterized protein LOC100241419 [Vitis vinifera]
c34986.graph_c0	down	PREDICTED: uncharacterized protein LOC104878515 [Vitis vinifera]
c57456.graph_c0	up	unnamed protein product, partial [Vitis vinifera]
c58675.graph_c0	down	PREDICTED: uncharacterized protein LOC104880415 [Vitis vinifera]
c25388.graph_c0	down	PREDICTED: uncharacterized protein LOC100242317 [Vitis vinifera]
c22633.graph_c0	down	GDP-mannose 3,5-epimerase 2 [Cajanus cajan]
c49961.graph_c0	up	hypothetical protein VITISV_009378 [Vitis vinifera]
c44898.graph_c1	up	PREDICTED: exocyst complex component EXO70A1 isoform X3 [Vitis vinifera]
c49900.graph_c0	up	hypothetical protein VITISV_001308 [Vitis vinifera]
c44387.graph_c0	down	hypothetical protein VITISV_040995 [Vitis vinifera]
c52623.graph_c3	down	PREDICTED: cellulose synthase-like protein E6 [Vitis vinifera]
c53000.graph_c3	down	PREDICTED: SPX domain-containing protein 1 [Vitis vinifera]
c44178.graph_c0	down	unnamed protein product, partial [Vitis vinifera]
c41095.graph_c1	down	PREDICTED: non-functional NADPH-dependent codeinone reductase 2 [Vitis vinifera]
c55085.graph_c1	down	PREDICTED: flavonol sulfotransferase-like [Nicotiana sylvestris]
c50627.graph_c0	down	PREDICTED: protein GAST1 [Vitis vinifera]
c46882.graph_c0	up	PREDICTED: uncharacterized protein LOC100242687 [Vitis vinifera]
c57584.graph_c0	down	PREDICTED: uncharacterized protein LOC104880955 [Vitis vinifera]
c59186.graph_c0	up	PREDICTED: disease resistance protein At4g27190-like isoform X3 [Vitis vinifera]
c44764.graph_c0	up	PREDICTED: pectinesterase inhibitor-like [Vitis vinifera]
c56270.graph_c0	up	PREDICTED: uncharacterized protein LOC100854642 isoform X4 [Vitis vinifera]
c49658.graph_c0	up	unnamed protein product, partial [Vitis vinifera]
c38795.graph_c2	down	hypothetical protein VITISV_025510 [Vitis vinifera]
c51443.graph_c0	up	PREDICTED: putative disease resistance protein At3g14460 isoform X1 [Vitis vinifera]
c53428.graph_c2	down	hypothetical protein VITISV_006459 [Vitis vinifera]
c57873.graph_c0	up	PREDICTED: uncharacterized protein LOC100245099 [Vitis vinifera]
c59920.graph_c0	down	PREDICTED: dirigent protein 23 [Vitis vinifera]
c43843.graph_c0	down	hypothetical protein VITISV_034212 [Vitis vinifera]
c59834.graph_c0	up	hypothetical protein VITISV_013554 [Vitis vinifera]
c55490.graph_c2	down	PREDICTED: uncharacterized protein LOC104881475 [Vitis vinifera]
c56349.graph_c4	up	PREDICTED: hemK methyltransferase family member 2 [Nelumbo nucifera]
c58327.graph_c1	up	PREDICTED: WD repeat-containing protein LWD1 [Vitis vinifera]
c47242.graph_c1	down	PREDICTED: probable peroxygenase 4 isoform X2 [Vitis vinifera]
c56076.graph_c0	up	hypothetical protein VITISV_017036 [Vitis vinifera]
c53482.graph_c0	down	PREDICTED: lysM domain-containing GPI-anchored protein 2 [Vitis vinifera]
c53345.graph_c0	down	hypothetical protein VITISV_032357 [Vitis vinifera]
c43139.graph_c1	up	PREDICTED: ABA-inducible protein PHV A1 [Vitis vinifera]
c59894.graph_c0	down	unnamed protein product, partial [Vitis vinifera]
c55349.graph_c1	up	uncharacterized protein LOC111437896 [Cucurbita moschata]
c25061.graph_c0	up	PREDICTED: UPF0481 protein At3g47200 [Vitis vinifera]
c57549.graph_c2	up	PREDICTED: LRR receptor-like serine/threonine-protein kinase GSO1 isoform X1 [Vitis vinifera]
c40753.graph_c0	up	PREDICTED: WAT1-related protein At5g47470 [Vitis vinifera]
c56351.graph_c1	up	PREDICTED: berberine bridge enzyme-like 21 [Vitis vinifera]
c50172.graph_c0	up	PREDICTED: U-box domain-containing protein 9 [Vitis vinifera]
c55444.graph_c0	down	PREDICTED: AAA-ATPase At5g57480 [Vitis vinifera]
c46236.graph_c0	down	PREDICTED: cellulose synthase-like protein H1 [Vitis vinifera]
c56019.graph_c0	down	RecName: Full=CASP-like protein 1C1; Short=VvCASPL1C1
c42973.graph_c0	up	hypothetical protein VITISV_014183 [Vitis vinifera]
c56388.graph_c1	down	PREDICTED: expansin-A10 [Vitis vinifera]
c45601.graph_c0	down	PREDICTED: fructose-bisphosphate aldolase 1, chloroplastic [Vitis vinifera]
c59408.graph_c1	down	hypothetical protein VITISV_038321 [Vitis vinifera]
c56508.graph_c3	down	hypothetical protein VITISV_036935 [Vitis vinifera]
c57991.graph_c0	up	hypothetical protein PRUPE_7G011700 [Prunus persica]
c48930.graph_c0	down	unnamed protein product, partial [Vitis vinifera]
c56747.graph_c0	down	PREDICTED: pentatricopeptide repeat-containing protein At5g13270, chloroplastic [Vitis vinifera]
c41443.graph_c1	down	hypothetical protein VITISV_029782 [Vitis vinifera]
c42781.graph_c0	up	hypothetical protein VITISV_030567, partial [Vitis vinifera]
c58589.graph_c1	up	PREDICTED: uncharacterized protein LOC100262535 [Vitis vinifera]
c41225.graph_c0	up	hypothetical protein VITISV_034970 [Vitis vinifera]
c47251.graph_c0	down	PREDICTED: (RS)-norcoclaurine 6-O-methyltransferase [Vitis vinifera]
c28039.graph_c0	down	hypothetical protein VITISV_038402 [Vitis vinifera]
c59406.graph_c2	down	unnamed protein product, partial [Vitis vinifera]
c59622.graph_c0	down	hypothetical protein VITISV_002898 [Vitis vinifera]
c59031.graph_c2	down	PREDICTED: glutathione transferase GST 23 [Vitis vinifera]
c50810.graph_c1	down	hypothetical protein VITISV_025162 [Vitis vinifera]
c33442.graph_c0	down	PREDICTED: probable LRR receptor-like serine/threonine-protein kinase At3g47570, partial [Vitis vinifera]
c47270.graph_c0	down	PREDICTED: putative 4-hydroxy-4-methyl-2-oxoglutarate aldolase 3 [Vitis vinifera]
c59810.graph_c0	down	PREDICTED: ADP,ATP carrier protein 3, mitochondrial-like [Glycine max]
c57236.graph_c0	up	MLO3 [Vitis pseudoreticulata]
c43556.graph_c0	up	PREDICTED: alpha carbonic anhydrase 7 [Vitis vinifera]
c56397.graph_c0	down	PREDICTED: N-(5&apos;-phosphoribosyl)anthranilate isomerase 1, chloroplastic isoform X1 [Vitis vinifera]
c58703.graph_c0	up	PREDICTED: glutamate synthase 1 [NADH], chloroplastic isoform X1 [Vitis vinifera]
c51546.graph_c0	up	PREDICTED: limonoid UDP-glucosyltransferase [Vitis vinifera]
c51117.graph_c0	up	hypothetical protein VITISV_037755 [Vitis vinifera]
c61047.graph_c0	down	hypothetical protein VITISV_007640 [Vitis vinifera]
c56811.graph_c0	down	Retrovirus-related Pol polyprotein from transposon TNT 1-94 [Cajanus cajan]
c40613.graph_c0	up	PREDICTED: uncharacterized protein LOC104879146 [Vitis vinifera]
c58443.graph_c0	down	PREDICTED: triosephosphate isomerase, chloroplastic [Vitis vinifera]
c47454.graph_c0	up	PREDICTED: transcription factor MYB34 [Vitis vinifera]
c52962.graph_c0	up	flavonoid 3&apos;5&apos;-hydroxylase [Nekemias grossedentata]
c60757.graph_c0	up	PREDICTED: L-ascorbate oxidase homolog [Vitis vinifera]
c51296.graph_c0	down	PREDICTED: uncharacterized protein LOC104880857 [Vitis vinifera]
c59035.graph_c0	down	hypothetical protein VITISV_021661 [Vitis vinifera]
c25641.graph_c1	up	unnamed protein product, partial [Vitis vinifera]
c60862.graph_c0	up	hypothetical protein VITISV_034738 [Vitis vinifera]
c49624.graph_c0	up	hypothetical protein VITISV_019245 [Vitis vinifera]
c53091.graph_c0	down	putative polyprotein [Solanum lycopersicum]
c40451.graph_c0	down	PREDICTED: protein NRT1/ PTR FAMILY 5.7 [Vitis vinifera]
c51891.graph_c0	up	TIR-NB-LRR type resistance protein RGA2 [Vitis rotundifolia]
c59203.graph_c0	down	PREDICTED: DNA mismatch repair protein MLH3 isoform X3 [Gossypium raimondii]
c59885.graph_c0	down	PREDICTED: uncharacterized protein At5g01610 [Vitis vinifera]
c59453.graph_c1	up	PREDICTED: uncharacterized protein LOC104881432 [Vitis vinifera]
c41283.graph_c0	up	unnamed protein product, partial [Vitis vinifera]
c59002.graph_c0	up	PREDICTED: scopoletin glucosyltransferase-like [Vitis vinifera]
c57990.graph_c0	up	PREDICTED: disease resistance protein RPP13 [Vitis vinifera]
c45699.graph_c0	up	PREDICTED: LOW QUALITY PROTEIN: flavonol sulfotransferase-like [Citrus sinensis]
c56801.graph_c0	down	unnamed protein product, partial [Vitis vinifera]
c37556.graph_c0	down	hypothetical protein VITISV_026768 [Vitis vinifera]
c55500.graph_c2	down	hypothetical protein VITISV_016120 [Vitis vinifera]
c48290.graph_c0	down	PREDICTED: 1-aminocyclopropane-1-carboxylate oxidase homolog 1 [Vitis vinifera]
c38266.graph_c0	down	--
c54147.graph_c0	up	PREDICTED: bifunctional nitrilase/nitrile hydratase NIT4B [Vitis vinifera]
c55079.graph_c2	up	hypothetical protein VITISV_006811 [Vitis vinifera]
c43630.graph_c0	down	unnamed protein product, partial [Vitis vinifera]
c44555.graph_c0	down	uncharacterized protein LOC110642002 [Hevea brasiliensis]
c38258.graph_c1	down	PREDICTED: chlorophyll a-b binding protein 13, chloroplastic [Vitis vinifera]
c54702.graph_c0	up	hypothetical protein GOBAR_AA39018 [Gossypium barbadense]
c59502.graph_c0	down	PREDICTED: casein kinase 1-like protein 10 [Vitis vinifera]
c47899.graph_c0	down	hypothetical protein VITISV_016435 [Vitis vinifera]
c49523.graph_c0	up	PREDICTED: anthranilate synthase alpha subunit 1, chloroplastic isoform X2 [Vitis vinifera]
c45912.graph_c0	up	hypothetical protein VITISV_011876 [Vitis vinifera]
c51482.graph_c0	up	PREDICTED: putative E3 ubiquitin-protein ligase LIN-1 isoform X1 [Vitis vinifera]
c55835.graph_c1	down	PREDICTED: tropinone reductase homolog At5g06060 [Vitis vinifera]
c49628.graph_c0	down	PREDICTED: disease resistance RPP13-like protein 4 [Vitis vinifera]
c47676.graph_c1	down	PREDICTED: NAD(P)H-quinone oxidoreductase subunit U, chloroplastic [Vitis vinifera]
c48115.graph_c0	up	PREDICTED: G-type lectin S-receptor-like serine/threonine-protein kinase LECRK3 [Vitis vinifera]
c57226.graph_c0	up	PREDICTED: uncharacterized protein LOC100265369 [Vitis vinifera]
c57192.graph_c4	down	PREDICTED: purple acid phosphatase 2 isoform X4 [Vitis vinifera]
c55886.graph_c2	down	hypothetical protein VITISV_035756 [Vitis vinifera]
c48889.graph_c0	down	PREDICTED: G-type lectin S-receptor-like serine/threonine-protein kinase LECRK1 isoform X1 [Vitis vinifera]
c47009.graph_c0	down	PREDICTED: uncharacterized protein LOC100264766 [Vitis vinifera]
c53521.graph_c0	down	hypothetical protein VITISV_014148 [Vitis vinifera]
c47485.graph_c0	up	PREDICTED: solute carrier family 25 member 44 isoform X2 [Vitis vinifera]
c53486.graph_c2	up	anthocyanidin synthase [Nekemias grossedentata]
c34079.graph_c0	down	unnamed protein product, partial [Vitis vinifera]
c33575.graph_c0	up	CBF-like transcription factor [Vitis riparia]
c54931.graph_c2	up	hypothetical protein VITISV_019780 [Vitis vinifera]
c42604.graph_c0	up	PREDICTED: pleiotropic drug resistance protein 2 [Vitis vinifera]
c57199.graph_c0	down	PREDICTED: kinesin-like protein KIN-14T isoform X2 [Vitis vinifera]
c48664.graph_c0	up	PREDICTED: lysine--tRNA ligase-like [Ziziphus jujuba]
c38473.graph_c0	up	unnamed protein product, partial [Vitis vinifera]
c45469.graph_c0	down	hypothetical protein VITISV_016917 [Vitis vinifera]
c44959.graph_c0	down	PREDICTED: ABC transporter B family member 11 [Vitis vinifera]
c50543.graph_c0	down	PREDICTED: basic leucine zipper 6 [Prunus mume]
c54438.graph_c0	down	PREDICTED: GDSL esterase/lipase At4g01130 [Vitis vinifera]
c59729.graph_c0	up	Retrovirus-related Pol polyprotein from transposon TNT 1-94 [Cajanus cajan]
c57693.graph_c2	down	PREDICTED: chlorophyllase-1 [Vitis vinifera]
c40710.graph_c0	up	unnamed protein product, partial [Vitis vinifera]
c40432.graph_c0	up	PREDICTED: dirigent protein 19-like [Vitis vinifera]
c40454.graph_c0	down	PREDICTED: uncharacterized protein LOC105764669 [Gossypium raimondii]
c52568.graph_c0	down	hypothetical protein VITISV_014003 [Vitis vinifera]
c58087.graph_c0	up	PREDICTED: 4-coumarate--CoA ligase 2 [Vitis vinifera]
c54746.graph_c1	up	PREDICTED: probable galactinol--sucrose galactosyltransferase 2 isoform X1 [Vitis vinifera]
c55251.graph_c1	down	unnamed protein product, partial [Vitis vinifera]
c54377.graph_c0	down	PREDICTED: triosephosphate isomerase, chloroplastic [Solanum lycopersicum]
c44138.graph_c0	down	unnamed protein product, partial [Vitis vinifera]
c50869.graph_c0	up	NAD(P)-binding domain containing protein [Trema orientalis]
c56834.graph_c0	up	PREDICTED: probable disease resistance RPP8-like protein 2 [Vitis vinifera]
c51374.graph_c2	down	Retrovirus-related Pol polyprotein from transposon TNT 1-94 [Cajanus cajan]
c56816.graph_c0	up	PREDICTED: probable LRR receptor-like serine/threonine-protein kinase At1g56140 [Vitis vinifera]
c47821.graph_c0	up	PREDICTED: protein TIFY 10A [Vitis vinifera]
c57641.graph_c6	up	hypothetical protein VITISV_007641 [Vitis vinifera]
c57416.graph_c0	up	Cysteine-rich RLK (receptor-like protein kinase) 8 [Dorcoceras hygrometricum]
c57201.graph_c0	up	PREDICTED: cytosolic sulfotransferase 15-like [Vitis vinifera]
c55100.graph_c0	up	uncharacterized protein LOC100251098 [Vitis vinifera]
c56307.graph_c2	down	hypothetical protein VITISV_010028 [Vitis vinifera]
c49988.graph_c1	down	PREDICTED: UPF0481 protein At3g47200-like [Vitis vinifera]
c24989.graph_c0	up	PREDICTED: glutathione S-transferase U9-like isoform X2 [Vitis vinifera]
c59847.graph_c1	down	PREDICTED: uncharacterized protein LOC104878673, partial [Vitis vinifera]
c56913.graph_c0	down	PREDICTED: uncharacterized protein LOC100257537 isoform X1 [Vitis vinifera]
c56349.graph_c6	up	PREDICTED: hemK methyltransferase family member 2-like [Juglans regia]
c57342.graph_c0	up	PREDICTED: uncharacterized protein LOC100265575 isoform X2 [Vitis vinifera]
c46308.graph_c0	up	hypothetical protein VITISV_003826 [Vitis vinifera]
c25735.graph_c0	up	PREDICTED: putative disease resistance RPP13-like protein 1 [Vitis vinifera]
c45124.graph_c1	up	unnamed protein product, partial [Vitis vinifera]
c47073.graph_c1	down	hypothetical protein VITISV_035761 [Vitis vinifera]
c33749.graph_c0	down	PREDICTED: elongation factor G-2, chloroplastic [Vitis vinifera]
c58313.graph_c0	down	hypothetical protein VITISV_016790 [Vitis vinifera]
c58420.graph_c0	up	PREDICTED: aspartyl protease family protein At5g10770-like [Vitis vinifera]
c43505.graph_c0	up	PREDICTED: endo-1,3;1,4-beta-D-glucanase [Vitis vinifera]
c59345.graph_c1	up	unnamed protein product, partial [Vitis vinifera]
c52016.graph_c0	up	PREDICTED: G-type lectin S-receptor-like serine/threonine-protein kinase LECRK4 [Vitis vinifera]
c40332.graph_c0	down	PREDICTED: flavin-containing monooxygenase FMO GS-OX-like 2 isoform X1 [Vitis vinifera]
c58715.graph_c2	down	PREDICTED: probable carboxylesterase 18 isoform X2 [Vitis vinifera]
c45900.graph_c0	down	unnamed protein product, partial [Vitis vinifera]
c50694.graph_c0	up	unnamed protein product, partial [Vitis vinifera]
c59856.graph_c1	up	unnamed protein product, partial [Vitis vinifera]
c53227.graph_c0	up	PREDICTED: disease resistance protein At4g27190 isoform X3 [Vitis vinifera]
c59710.graph_c0	up	PREDICTED: 18.2 kDa class I heat shock protein [Vitis vinifera]
c40082.graph_c0	up	PREDICTED: transcription termination factor MTERF6, chloroplastic/mitochondrial-like isoform X2 [Vitis vinifera]
c54607.graph_c2	down	unnamed protein product, partial [Vitis vinifera]
c48952.graph_c0	down	PREDICTED: bifunctional epoxide hydrolase 2 [Vitis vinifera]
c57393.graph_c3	down	PREDICTED: geraniol 8-hydroxylase-like [Vitis vinifera]
c59627.graph_c0	up	PREDICTED: E3 ubiquitin-protein ligase SDIR1 [Vitis vinifera]
c51878.graph_c0	down	PREDICTED: thylakoid ADP,ATP carrier protein, chloroplastic [Vitis vinifera]
c59213.graph_c0	down	NADH dehydrogenase 49 kDa subunit (plastid) [Eustegia minuta]
c53970.graph_c2	up	PREDICTED: plant UBX domain-containing protein 1 isoform X2 [Vitis vinifera]
c43275.graph_c1	up	hypothetical protein VITISV_003715 [Vitis vinifera]
c47738.graph_c0	up	PREDICTED: COBRA-like protein 1 [Vitis vinifera]
c56336.graph_c0	up	hypothetical protein VITISV_041406 [Vitis vinifera]
c49452.graph_c0	up	PREDICTED: uncharacterized protein At3g49720 [Vitis vinifera]
c41351.graph_c0	up	PREDICTED: UDP-glycosyltransferase 90A1-like [Vitis vinifera]
c54526.graph_c0	up	PREDICTED: putative nuclease HARBI1 [Vitis vinifera]
c56146.graph_c2	down	hypothetical protein VITISV_005945 [Vitis vinifera]
c54410.graph_c2	down	hypothetical protein VITISV_024107 [Vitis vinifera]
c53935.graph_c0	down	Thymidylate kinase [Zea mays]
c56316.graph_c5	up	unnamed protein product, partial [Vitis vinifera]
c50701.graph_c0	down	PREDICTED: uncharacterized protein LOC100242523 isoform X1 [Vitis vinifera]
c58409.graph_c0	up	PREDICTED: aldo-keto reductase family 4 member C9 [Ricinus communis]
c58735.graph_c0	down	PREDICTED: uncharacterized protein LOC100250911 isoform X1 [Vitis vinifera]
c43799.graph_c0	up	PREDICTED: AAA-ATPase At3g50940 [Vitis vinifera]
c44869.graph_c0	down	PREDICTED: protein DETOXIFICATION 56 [Vitis vinifera]
c57221.graph_c3	up	PREDICTED: disease resistance protein TAO1 [Vitis vinifera]
c55284.graph_c1	up	unnamed protein product, partial [Vitis vinifera]
c52908.graph_c2	down	PREDICTED: anaphase-promoting complex subunit 1 [Theobroma cacao]
c44061.graph_c0	up	unnamed protein product, partial [Vitis vinifera]
c58982.graph_c1	up	PREDICTED: uncharacterized protein LOC100265349 [Vitis vinifera]
c45921.graph_c0	up	PREDICTED: probable galacturonosyltransferase-like 1 [Vitis vinifera]
c47225.graph_c0	down	conserved hypothetical protein [Ricinus communis]
c58377.graph_c0	up	PREDICTED: shikimate kinase 3, chloroplastic isoform X1 [Vitis vinifera]
c59223.graph_c0	down	acetyl-CoA carboxylase beta subunit (chloroplast) [Ampelopsis glandulosa var. brevipedunculata]
c39858.graph_c0	down	PREDICTED: germin-like protein subfamily T member 2 [Vitis vinifera]
c58302.graph_c1	up	polygalacturonase-inhibiting protein [Vitis rupestris x Vitis vinifera]
c45167.graph_c0	up	PREDICTED: thionin-like protein 2 [Vitis vinifera]
c52974.graph_c1	down	PREDICTED: TMV resistance protein N isoform X2 [Vitis vinifera]
c33288.graph_c0	down	PREDICTED: probable pyridoxal 5&apos;-phosphate synthase subunit PDX1 [Vitis vinifera]
c55828.graph_c1	down	hypothetical protein VITISV_015980 [Vitis vinifera]
c55577.graph_c5	down	PREDICTED: uncharacterized protein LOC109342419, partial [Lupinus angustifolius]
c46563.graph_c0	down	uncharacterized protein LOC111904613 [Lactuca sativa]
c46327.graph_c0	down	unnamed protein product, partial [Vitis vinifera]
c55275.graph_c0	up	chalcone synthase [Vitis vinifera]
c47255.graph_c0	up	hypothetical protein VITISV_037831 [Vitis vinifera]
c42352.graph_c0	up	JAZ2 [Vitis rupestris]
c52847.graph_c0	up	PREDICTED: hydroxymethylglutaryl-CoA lyase, mitochondrial [Vitis vinifera]
c56708.graph_c3	up	unnamed protein product, partial [Vitis vinifera]
c57910.graph_c0	down	PREDICTED: salutaridine reductase [Vitis vinifera]
c58248.graph_c2	down	hypothetical protein VITISV_044009 [Vitis vinifera]
c54335.graph_c0	up	hypothetical protein VITISV_028785 [Vitis vinifera]
c48623.graph_c0	down	PREDICTED: alcohol dehydrogenase-like 1 [Vitis vinifera]
c48853.graph_c1	up	hypothetical protein VITISV_014001 [Vitis vinifera]
c33387.graph_c0	up	unnamed protein product, partial [Vitis vinifera]
c54257.graph_c1	down	hypothetical protein VITISV_013913 [Vitis vinifera]
c22657.graph_c0	down	hypothetical protein VITISV_019532 [Vitis vinifera]
c44565.graph_c0	up	PREDICTED: putative gamma-glutamylcyclotransferase At3g02910 [Vitis vinifera]
c37470.graph_c0	up	PREDICTED: receptor-like protein 12 [Vitis vinifera]
c54786.graph_c6	down	PREDICTED: lysine histidine transporter-like 6 [Vitis vinifera]
c56592.graph_c0	down	PREDICTED: rust resistance kinase Lr10 isoform X1 [Vitis vinifera]
c45164.graph_c0	down	uncharacterized protein LOC18046468 isoform X1 [Citrus clementina]
c50945.graph_c1	down	PREDICTED: caffeic acid 3-O-methyltransferase isoform X1 [Vitis vinifera]
c50494.graph_c0	down	PREDICTED: endonuclease V isoform X2 [Vitis vinifera]
c58613.graph_c2	up	PREDICTED: receptor-like protein 12 isoform X2 [Vitis vinifera]
c58934.graph_c1	up	PREDICTED: O-acyltransferase WSD1 [Vitis vinifera]
c43815.graph_c0	down	PREDICTED: protein NRT1/ PTR FAMILY 4.6 [Vitis vinifera]
c58248.graph_c1	up	hypothetical protein VITISV_010061 [Vitis vinifera]
c53743.graph_c0	down	PREDICTED: uncharacterized protein LOC100250983 [Vitis vinifera]
c56142.graph_c0	down	PREDICTED: IAA-amino acid hydrolase ILR1 [Vitis vinifera]
c45318.graph_c0	up	PREDICTED: uncharacterized protein LOC100244679 [Vitis vinifera]
c52914.graph_c0	down	PREDICTED: disease resistance protein RPM1-like [Vitis vinifera]
c49366.graph_c0	up	unnamed protein product, partial [Vitis vinifera]
c53298.graph_c0	down	hypothetical protein VITISV_021023 [Vitis vinifera]
c33692.graph_c0	up	PREDICTED: salt stress-induced hydrophobic peptide ESI3 [Vitis vinifera]
c52964.graph_c1	up	PREDICTED: anthocyanidin reductase ((2S)-flavan-3-ol-forming)-like [Vitis vinifera]
c49584.graph_c1	down	hypothetical protein VITISV_020585 [Vitis vinifera]
c56886.graph_c1	down	hypothetical protein VITISV_000143 [Vitis vinifera]
c56108.graph_c0	down	hypothetical protein VITISV_020870 [Vitis vinifera]
c56980.graph_c0	down	PREDICTED: probable LRR receptor-like serine/threonine-protein kinase At5g48740 [Vitis vinifera]
c58137.graph_c0	up	PREDICTED: DNA polymerase epsilon catalytic subunit A [Vitis vinifera]
c46703.graph_c0	up	unnamed protein product, partial [Vitis vinifera]
c59781.graph_c1	up	hypothetical protein VITISV_033902 [Vitis vinifera]
c43074.graph_c1	down	PREDICTED: protein ACCELERATED CELL DEATH 6 [Vitis vinifera]
c59873.graph_c1	up	hypothetical protein VITISV_011726 [Vitis vinifera]
c54294.graph_c0	up	Cysteine-rich RLK (receptor-like protein kinase) 8 [Dorcoceras hygrometricum]
c57335.graph_c2	up	hypothetical protein VITISV_034024 [Vitis vinifera]
c48461.graph_c0	up	hypothetical protein VITISV_023034 [Vitis vinifera]
c52193.graph_c2	up	PREDICTED: chalcone synthase 2 [Vitis vinifera]
c23800.graph_c0	up	PREDICTED: cytosolic sulfotransferase 12 [Vitis vinifera]
c55962.graph_c1	up	PREDICTED: UDP-glycosyltransferase 88F5-like [Vitis vinifera]
c47194.graph_c0	up	PREDICTED: cytochrome P450 CYP736A12-like [Vitis vinifera]
c55733.graph_c0	down	hypothetical protein VITISV_003191 [Vitis vinifera]
c55886.graph_c4	down	hypothetical protein VITISV_035756 [Vitis vinifera]
c45799.graph_c1	down	PREDICTED: ACT domain-containing protein ACR9 isoform X2 [Vitis vinifera]
c48857.graph_c0	up	PREDICTED: cyclic nucleotide-gated ion channel 1-like isoform X2 [Vitis vinifera]
c52752.graph_c0	down	PREDICTED: auxin-responsive protein SAUR21 [Vitis vinifera]
c57931.graph_c1	down	hypothetical protein VITISV_008771 [Vitis vinifera]
c54124.graph_c1	up	hypothetical protein VITISV_017739 [Vitis vinifera]
c57393.graph_c2	down	unnamed protein product, partial [Vitis vinifera]
c25370.graph_c0	up	hypothetical protein VITISV_005933 [Vitis vinifera]
c54488.graph_c0	up	PREDICTED: uncharacterized protein LOC107933639 [Gossypium hirsutum]
c40505.graph_c0	up	PREDICTED: TMV resistance protein N-like [Vitis vinifera]
c49570.graph_c0	up	PREDICTED: probable calcium-binding protein CML23 [Vitis vinifera]
c51334.graph_c0	down	PREDICTED: primary amine oxidase [Vitis vinifera]
c54241.graph_c0	up	hypothetical protein VITISV_022722 [Vitis vinifera]
c52654.graph_c0	down	PREDICTED: pectin acetylesterase 10 isoform X2 [Vitis vinifera]
c54843.graph_c0	down	unnamed protein product, partial [Vitis vinifera]
c52845.graph_c2	down	PREDICTED: G-type lectin S-receptor-like serine/threonine-protein kinase LECRK3 [Vitis vinifera]
c58211.graph_c0	down	PREDICTED: purple acid phosphatase 3 [Vitis vinifera]
c57024.graph_c2	down	PREDICTED: nudix hydrolase 2-like [Daucus carota subsp. sativus]
c44854.graph_c2	down	T26F17.17 [Arabidopsis thaliana]
c53366.graph_c2	up	PREDICTED: protein NUCLEAR FUSION DEFECTIVE 4 [Vitis vinifera]
c45024.graph_c0	down	hypothetical protein VITISV_001461 [Vitis vinifera]
c49041.graph_c0	down	PREDICTED: G-type lectin S-receptor-like serine/threonine-protein kinase At4g03230 isoform X1 [Vitis vinifera]
c47418.graph_c1	down	PREDICTED: UPF0481 protein At3g47200-like isoform X2 [Vitis vinifera]
c45454.graph_c0	up	PREDICTED: exocyst complex component EXO70A1 [Vitis vinifera]
c56352.graph_c3	up	PREDICTED: arogenate dehydratase 3, chloroplastic [Vitis vinifera]
c42788.graph_c0	down	hypothetical protein VITISV_032285 [Vitis vinifera]
c51912.graph_c0	up	hypothetical protein VITISV_037045 [Vitis vinifera]
c45096.graph_c0	up	unnamed protein product, partial [Vitis vinifera]
c51801.graph_c0	up	hypothetical protein VITISV_023046 [Vitis vinifera]
c52849.graph_c0	down	hypothetical protein VITISV_027817 [Vitis vinifera]
c58250.graph_c0	up	hypothetical protein VITISV_008801 [Vitis vinifera]
c49013.graph_c0	up	hypothetical protein SOVF_134790 [Spinacia oleracea]
c57312.graph_c2	up	hypothetical protein VITISV_039779 [Vitis vinifera]
c46866.graph_c0	down	PREDICTED: lachrymatory-factor synthase-like [Vitis vinifera]
c59808.graph_c0	up	putative Ty-1 copia retrotransposon [Phaseolus vulgaris]
c59356.graph_c0	up	unnamed protein product, partial [Vitis vinifera]
c37670.graph_c0	up	hypothetical protein VITISV_027019 [Vitis vinifera]
c44596.graph_c0	down	unnamed protein product, partial [Vitis vinifera]
c57724.graph_c0	down	PREDICTED: uncharacterized protein LOC104881542 isoform X1 [Vitis vinifera]
c39364.graph_c0	down	hypothetical protein VITISV_023885 [Vitis vinifera]
c50493.graph_c0	up	PREDICTED: beta-D-glucosyl crocetin beta-1,6-glucosyltransferase-like [Juglans regia]
c56518.graph_c1	down	hypothetical protein VITISV_041690 [Vitis vinifera]
c57972.graph_c1	up	hypothetical protein VITISV_009639 [Vitis vinifera]
c50469.graph_c0	down	PREDICTED: protein NRT1/ PTR FAMILY 6.2 isoform X1 [Vitis vinifera]
c52607.graph_c1	up	PREDICTED: NF-X1-type zinc finger protein NFXL1 [Vitis vinifera]
c59938.graph_c0	up	hypothetical protein CUMW_232230 [Citrus unshiu]
c53737.graph_c0	up	PREDICTED: TMV resistance protein N [Vitis vinifera]
c47065.graph_c1	down	hypothetical protein VITISV_005717 [Vitis vinifera]
c49226.graph_c0	up	PREDICTED: uncharacterized protein LOC100263185 [Vitis vinifera]
c55436.graph_c2	up	T4.5 [Malus x robusta]
c33584.graph_c0	up	hypothetical protein VITISV_022135 [Vitis vinifera]
c57250.graph_c0	up	PREDICTED: uncharacterized protein LOC104878893 [Vitis vinifera]
c52051.graph_c2	down	PREDICTED: uncharacterized protein LOC104878131 [Vitis vinifera]
c51255.graph_c0	down	hypothetical protein GOBAR_AA33653 [Gossypium barbadense]
c41299.graph_c0	down	unnamed protein product, partial [Vitis vinifera]
c53173.graph_c1	down	ATPase alpha subunit [Vitis vinifera]
c45004.graph_c2	up	PREDICTED: TMV resistance protein N-like [Vitis vinifera]
c54319.graph_c0	up	hypothetical protein VITISV_021400 [Vitis vinifera]
c58317.graph_c0	up	PREDICTED: uncharacterized protein LOC104878882 [Vitis vinifera]
c54281.graph_c1	up	PREDICTED: TMV resistance protein N-like [Vitis vinifera]
c57999.graph_c0	up	PREDICTED: uncharacterized protein LOC100246577 [Vitis vinifera]
c46163.graph_c0	up	hypothetical protein VITISV_032148 [Vitis vinifera]
c50351.graph_c0	up	unnamed protein product, partial [Vitis vinifera]
c57472.graph_c0	down	PREDICTED: ankyrin repeat-containing protein ITN1 [Vitis vinifera]
c45884.graph_c0	up	unnamed protein product, partial [Vitis vinifera]
c46472.graph_c0	up	hypothetical protein VITISV_038462 [Vitis vinifera]
c56378.graph_c0	up	hypothetical protein VITISV_002054 [Vitis vinifera]
c45557.graph_c0	down	PREDICTED: kinesin-like protein KIN-14P [Vitis vinifera]
c55060.graph_c0	up	PREDICTED: high affinity nitrate transporter 2.5 [Vitis vinifera]
c52325.graph_c0	up	PREDICTED: 1,4-dihydroxy-2-naphthoyl-CoA thioesterase 1 [Vitis vinifera]
c54385.graph_c0	up	PREDICTED: solute carrier family 35 member F1 isoform X3 [Vitis vinifera]
c45251.graph_c0	down	PREDICTED: fructose-bisphosphate aldolase 1, chloroplastic [Vitis vinifera]
c56689.graph_c0	down	unnamed protein product, partial [Vitis vinifera]
c45000.graph_c0	up	hypothetical protein VITISV_012049 [Vitis vinifera]
c23260.graph_c0	up	PREDICTED: putative disease resistance protein RGA4 [Vitis vinifera]
c59329.graph_c0	up	hypothetical protein VITISV_009108 [Vitis vinifera]
c42583.graph_c0	down	PREDICTED: protein SRG1 [Vitis vinifera]
c51018.graph_c0	down	PREDICTED: putative L-ascorbate peroxidase 6 isoform X3 [Vitis vinifera]
c44913.graph_c0	down	PREDICTED: putative disease resistance protein RGA3 [Vitis vinifera]
c42675.graph_c0	down	PREDICTED: uncharacterized protein LOC100267728 [Vitis vinifera]
c57162.graph_c0	down	PREDICTED: proteasome assembly chaperone 4 isoform X1 [Vitis vinifera]
c58270.graph_c0	up	Cysteine-rich RLK (receptor-like protein kinase) 8 [Dorcoceras hygrometricum]
c49876.graph_c0	up	PREDICTED: uncharacterized protein LOC104877671 [Vitis vinifera]
c58588.graph_c2	up	PREDICTED: membrane-anchored ubiquitin-fold protein 3 [Vitis vinifera]
c55429.graph_c0	down	uncharacterized protein LOC18046468 isoform X1 [Citrus clementina]
c57095.graph_c4	down	PREDICTED: uncharacterized protein LOC100854504 isoform X2 [Vitis vinifera]
c58501.graph_c4	down	histone deacetylase [Trifolium pratense]
c58102.graph_c0	up	PREDICTED: probable LRR receptor-like serine/threonine-protein kinase At1g53430 [Vitis vinifera]
c44106.graph_c0	down	PREDICTED: receptor-like protein kinase HSL1 [Vitis vinifera]
c52897.graph_c1	up	PREDICTED: methanol O-anthraniloyltransferase [Vitis vinifera]
c42966.graph_c0	up	unnamed protein product, partial [Vitis vinifera]
c49493.graph_c0	up	PREDICTED: myb-related protein 308-like [Vitis vinifera]
c26265.graph_c0	up	PREDICTED: uncharacterized protein LOC100251075 [Vitis vinifera]
c50586.graph_c0	up	PREDICTED: 3-hydroxyisobutyryl-CoA hydrolase-like protein 1, mitochondrial isoform X1 [Vitis vinifera]
c55593.graph_c0	up	PREDICTED: probable inactive purple acid phosphatase 27 [Vitis vinifera]
c37707.graph_c0	down	PREDICTED: very-long-chain enoyl-CoA reductase [Vitis vinifera]
c59397.graph_c1	down	hypothetical protein VITISV_040632 [Vitis vinifera]
c57648.graph_c1	up	PREDICTED: OPA3-like protein [Vitis vinifera]
c44072.graph_c0	down	hypothetical protein CDL15_Pgr003783 [Punica granatum]
c55145.graph_c2	up	PREDICTED: GABA transporter 1 [Vitis vinifera]
c59712.graph_c0	up	PREDICTED: RNA pseudouridine synthase 5 isoform X3 [Vitis vinifera]
c57393.graph_c0	down	cytochrome P450 CYP76F14 [Vitis vinifera]
c52470.graph_c0	up	PREDICTED: 2-oxoisovalerate dehydrogenase subunit alpha 1, mitochondrial [Vitis vinifera]
c59637.graph_c0	down	PREDICTED: histone-lysine N-methyltransferase, H3 lysine-9 specific SUVH5 [Vitis vinifera]
c56146.graph_c0	down	hypothetical protein VITISV_004343 [Vitis vinifera]
c58878.graph_c0	down	PREDICTED: ankyrin repeat-containing protein At5g02620-like isoform X3 [Vitis vinifera]
c44817.graph_c0	down	unnamed protein product, partial [Vitis vinifera]
c39496.graph_c0	up	hypothetical protein VITISV_034452 [Vitis vinifera]
c50895.graph_c0	down	hypothetical protein VITISV_021576 [Vitis vinifera]
c33285.graph_c0	down	PREDICTED: protein YLS9 [Vitis vinifera]
c58784.graph_c0	up	hypothetical protein VITISV_002537 [Vitis vinifera]
c59328.graph_c0	down	unnamed protein product, partial [Vitis vinifera]
c47735.graph_c0	down	PREDICTED: L10-interacting MYB domain-containing protein [Vitis vinifera]
c48392.graph_c0	up	flavonoid 3&apos;-hydroxylase [Nekemias grossedentata]
c56052.graph_c0	up	unnamed protein product, partial [Vitis vinifera]
c55648.graph_c2	down	PREDICTED: uncharacterized protein LOC100258526 [Vitis vinifera]
c57830.graph_c1	down	PREDICTED: tryptophan aminotransferase-related protein 3 [Vitis vinifera]
c45469.graph_c1	down	PREDICTED: low temperature-induced protein lt101.2 [Vitis vinifera]
c47071.graph_c0	up	hypothetical protein VITISV_001198 [Vitis vinifera]
c53505.graph_c0	up	PREDICTED: probable polyamine transporter At1g31830 isoform X1 [Vitis vinifera]
c58859.graph_c0	up	unnamed protein product, partial [Vitis vinifera]
c53886.graph_c0	up	polyprotein, putative [Arabidopsis thaliana]
c49657.graph_c0	down	PREDICTED: uncharacterized protein LOC104882450 [Vitis vinifera]
c55513.graph_c0	down	PREDICTED: uncharacterized protein LOC109152764 [Ipomoea nil]
c58361.graph_c0	down	Phosphoglucomutase, cytoplasmic, partial [Ananas comosus]
c33554.graph_c0	down	PREDICTED: MLP-like protein 34 [Vitis vinifera]
c55806.graph_c5	down	unnamed protein product, partial [Vitis vinifera]
c53060.graph_c0	down	PREDICTED: arogenate dehydrogenase 1, chloroplastic isoform X1 [Vitis vinifera]
c47184.graph_c0	down	hypothetical protein VITISV_030153 [Vitis vinifera]
c55190.graph_c0	up	hypothetical protein VITISV_035517 [Vitis vinifera]
c54970.graph_c0	down	PREDICTED: stress-response A/B barrel domain-containing protein UP3 isoform X3 [Vitis vinifera]
c42881.graph_c0	down	hypothetical protein VITISV_037606 [Vitis vinifera]
c47707.graph_c0	down	hypothetical protein VITISV_033042 [Vitis vinifera]
c57746.graph_c2	down	PREDICTED: uncharacterized protein LOC100258138 isoform X2 [Vitis vinifera]
c45004.graph_c0	up	hypothetical protein VITISV_036339 [Vitis vinifera]
c55305.graph_c0	up	PREDICTED: coiled-coil domain-containing protein 93 isoform X2 [Vitis vinifera]
c22405.graph_c0	down	unnamed protein product, partial [Vitis vinifera]
c50552.graph_c1	up	Zinc finger, CCHC-type, partial [Trema orientalis]
c58598.graph_c2	up	PREDICTED: protein NRT1/ PTR FAMILY 1.1-like [Vitis vinifera]
c54386.graph_c0	up	PREDICTED: vacuolar iron transporter 1 [Vitis vinifera]
c46770.graph_c0	down	PREDICTED: delta(7)-sterol-C5(6)-desaturase [Vitis vinifera]
c42296.graph_c0	down	PREDICTED: uncharacterized protein LOC100244367 isoform X1 [Vitis vinifera]
c47575.graph_c1	up	PREDICTED: phenylalanine ammonia-lyase 1-like [Vitis vinifera]
c55013.graph_c1	down	PREDICTED: rop guanine nucleotide exchange factor 3 isoform X1 [Vitis vinifera]
c59257.graph_c0	down	PREDICTED: pre-mRNA-splicing factor CWC22 homolog [Vitis vinifera]
c57573.graph_c0	up	hypothetical protein VITISV_003715 [Vitis vinifera]
c55969.graph_c0	up	PREDICTED: GDSL esterase/lipase 1 isoform X1 [Vitis vinifera]
c59086.graph_c0	up	PREDICTED: protein DOWNY MILDEW RESISTANCE 6 [Vitis vinifera]
c52266.graph_c0	up	PREDICTED: DNA repair protein recA homolog 1, chloroplastic [Vitis vinifera]
c38303.graph_c1	down	unnamed protein product, partial [Vitis vinifera]
c37608.graph_c0	up	unnamed protein product, partial [Vitis vinifera]
c59041.graph_c0	up	PREDICTED: phenylalanine ammonia-lyase [Vitis vinifera]
c22832.graph_c0	up	PREDICTED: 1-aminocyclopropane-1-carboxylate oxidase homolog 1 [Vitis vinifera]
c53986.graph_c1	down	PREDICTED: very-long-chain 3-oxoacyl-CoA reductase 1 [Vitis vinifera]
c41236.graph_c0	down	hypothetical protein BVC80_1801g29 [Macleaya cordata]
c57745.graph_c0	up	hypothetical protein VITISV_012409 [Vitis vinifera]
c51039.graph_c1	up	PREDICTED: D-amino-acid transaminase, chloroplastic [Vitis vinifera]
c59588.graph_c3	down	PREDICTED: ankyrin repeat-containing protein ITN1 [Vitis vinifera]
c45399.graph_c0	down	PREDICTED: uncharacterized protein LOC100261908 [Vitis vinifera]
c57507.graph_c0	up	PREDICTED: putative disease resistance protein At3g14460 [Vitis vinifera]
c54159.graph_c2	up	PREDICTED: receptor-like protein kinase HAIKU2 [Vitis vinifera]
c59072.graph_c0	up	PREDICTED: zinc finger CCCH domain-containing protein 48 [Vitis vinifera]
c52162.graph_c0	down	PREDICTED: cytokinin riboside 5&apos;-monophosphate phosphoribohydrolase LOG8 [Vitis vinifera]
c43136.graph_c0	up	PREDICTED: TMV resistance protein N-like [Vitis vinifera]
c48650.graph_c1	down	PREDICTED: 21 kDa protein [Vitis vinifera]
c43694.graph_c0	up	hypothetical protein VITISV_027278 [Vitis vinifera]
c55192.graph_c0	up	PREDICTED: 7-deoxyloganetic acid glucosyltransferase isoform X1 [Vitis vinifera]
c46975.graph_c0	down	PREDICTED: uncharacterized protein ycf36 [Vitis vinifera]
c47721.graph_c0	down	hypothetical protein VITISV_016156 [Vitis vinifera]
c44830.graph_c0	up	PREDICTED: uncharacterized protein LOC100242957 isoform X2 [Vitis vinifera]
c45627.graph_c0	up	PREDICTED: putative disease resistance RPP13-like protein 1 [Vitis vinifera]
c54952.graph_c0	up	PREDICTED: L-type lectin-domain containing receptor kinase VIII.1 [Vitis vinifera]
c50802.graph_c0	up	unnamed protein product, partial [Vitis vinifera]
c49554.graph_c1	up	PREDICTED: uncharacterized protein LOC100245576 [Vitis vinifera]
c48051.graph_c0	down	PREDICTED: glyceraldehyde-3-phosphate dehydrogenase 2, cytosolic [Vitis vinifera]
c59516.graph_c0	down	PREDICTED: putative lipase YOR059C isoform X2 [Vitis vinifera]
c54451.graph_c0	up	PREDICTED: uncharacterized protein LOC100854759 isoform X2 [Vitis vinifera]
c56993.graph_c0	up	hypothetical protein VITISV_002537 [Vitis vinifera]
c51936.graph_c2	down	asparagine synthetase [glutamine-hydrolyzing]-like [Vitis vinifera]
c57105.graph_c0	down	hypothetical protein VITISV_014001 [Vitis vinifera]
c56146.graph_c3	down	hypothetical protein VITISV_041509 [Vitis vinifera]
c40846.graph_c0	down	PREDICTED: DNA-damage-repair/toleration protein DRT100 [Vitis vinifera]
c54720.graph_c3	down	hypothetical protein VITISV_038753 [Vitis vinifera]
c56627.graph_c0	down	PREDICTED: G-type lectin S-receptor-like serine/threonine-protein kinase At4g03230 [Vitis vinifera]
c59135.graph_c0	up	hypothetical protein VITISV_029931 [Vitis vinifera]
c59506.graph_c0	down	PREDICTED: disease resistance protein RPP13 [Vitis vinifera]
c45692.graph_c0	up	unnamed protein product, partial [Vitis vinifera]
c45350.graph_c0	down	unnamed protein product [Coffea canephora]
c42031.graph_c0	up	PREDICTED: uncharacterized protein LOC104879688 [Vitis vinifera]
c41095.graph_c0	down	unnamed protein product, partial [Vitis vinifera]
c58973.graph_c0	up	hypothetical protein AQUCO_00700036v1 [Aquilegia coerulea]
c47357.graph_c0	down	hypothetical protein VITISV_027625 [Vitis vinifera]
c54308.graph_c2	down	PREDICTED: pentatricopeptide repeat-containing protein At1g08070, chloroplastic isoform X1 [Vitis vinifera]
c59393.graph_c0	up	hypothetical protein VITISV_020931 [Vitis vinifera]
c50625.graph_c1	down	PREDICTED: glucose-1-phosphate adenylyltransferase large subunit 3, chloroplastic/amyloplastic [Vitis vinifera]
c37053.graph_c0	up	PREDICTED: probable cysteine protease RD19D [Vitis vinifera]
c52877.graph_c2	down	PREDICTED: alcohol dehydrogenase-like 3 [Vitis vinifera]
c30391.graph_c1	up	hypothetical protein VITISV_019888 [Vitis vinifera]
c25663.graph_c0	down	hypothetical protein VITISV_006703 [Vitis vinifera]
c35982.graph_c0	down	PREDICTED: embryonic protein DC-8 isoform X1 [Vitis vinifera]
c44446.graph_c1	down	hypothetical protein VITISV_010890 [Vitis vinifera]
c53977.graph_c2	up	PREDICTED: mitotic spindle checkpoint protein BUBR1 [Vitis vinifera]
c54138.graph_c0	down	unnamed protein product, partial [Vitis vinifera]
c48191.graph_c1	down	PREDICTED: uncharacterized protein LOC100264466 isoform X2 [Vitis vinifera]
c49895.graph_c0	up	PREDICTED: putative F-box protein PP2-B12 [Vitis vinifera]
c56640.graph_c2	up	PREDICTED: MYBPA1 protein isoform X1 [Vitis vinifera]
c55382.graph_c0	up	PREDICTED: probable acyl-activating enzyme 18, peroxisomal isoform X3 [Vitis vinifera]
c54181.graph_c1	down	protein CLP1 homolog isoform X2 [Spinacia oleracea]
c50770.graph_c0	up	hypothetical protein VITISV_005014 [Vitis vinifera]
c61333.graph_c0	up	hypothetical protein AMTR_s00071p00160240 [Amborella trichopoda]
c55267.graph_c0	down	PREDICTED: GRIP and coiled-coil domain-containing protein 2 [Vitis vinifera]
c59124.graph_c0	up	hypothetical protein AQUCO_00200025v1 [Aquilegia coerulea]
c58382.graph_c0	up	unnamed protein product [Coffea canephora]
c54077.graph_c0	up	unnamed protein product, partial [Vitis vinifera]
c40388.graph_c0	up	hypothetical protein CCACVL1_15597 [Corchorus capsularis]
c55229.graph_c0	up	hypothetical protein VITISV_020592 [Vitis vinifera]
c51590.graph_c0	up	PREDICTED: O-glucosyltransferase rumi homolog [Vitis vinifera]
c54537.graph_c0	down	PREDICTED: probable tyrosine-protein phosphatase At1g05000 [Vitis vinifera]
c57411.graph_c3	down	--
c59656.graph_c0	up	PREDICTED: senescence-associated carboxylesterase 101 [Vitis vinifera]
c47066.graph_c0	down	hypothetical protein VITISV_015757 [Vitis vinifera]
c54131.graph_c0	up	PREDICTED: inter alpha-trypsin inhibitor, heavy chain 4 isoform X3 [Vitis vinifera]
c58608.graph_c0	down	S-adenosyl-L-methionine-dependent methyltransferase superfamily protein [Zea mays]
c57434.graph_c0	down	hypothetical protein VITISV_014673 [Vitis vinifera]
c51382.graph_c0	down	PREDICTED: beta-glucuronosyltransferase GlcAT14B [Vitis vinifera]
c50825.graph_c0	up	PREDICTED: MDIS1-interacting receptor like kinase 2-like [Vitis vinifera]
c59523.graph_c0	up	hypothetical protein VITISV_015221 [Vitis vinifera]
c52281.graph_c2	down	hypothetical protein VITISV_018291 [Vitis vinifera]
c46814.graph_c0	up	PREDICTED: mitogen-activated protein kinase kinase kinase 2 [Vitis vinifera]
c43095.graph_c0	down	hypothetical protein VITISV_018031 [Vitis vinifera]
c47575.graph_c0	up	phenylalanine ammonia-lyase 15, partial [Vitis vinifera]
c59581.graph_c2	up	Retrovirus-related Pol polyprotein from transposon TNT 1-94, partial [Cajanus cajan]
c55284.graph_c2	down	hypothetical protein CICLE_v10017919mg, partial [Citrus clementina]
c55856.graph_c0	down	PREDICTED: uncharacterized protein LOC100253528 [Vitis vinifera]
c55634.graph_c0	up	PREDICTED: syntaxin-71 isoform X5 [Vitis vinifera]
c55395.graph_c0	up	PREDICTED: beta-glucuronosyltransferase GlcAT14C [Vitis vinifera]
c49530.graph_c2	down	PREDICTED: uncharacterized protein LOC100264176 isoform X4 [Vitis vinifera]
c37740.graph_c0	down	PREDICTED: cucumisin-like [Vitis vinifera]
c53648.graph_c0	down	PREDICTED: probable (S)-N-methylcoclaurine 3&apos;-hydroxylase isozyme 2 isoform X1 [Vitis vinifera]
c54993.graph_c0	down	hypothetical protein VITISV_043634 [Vitis vinifera]
c58625.graph_c3	down	PREDICTED: pentatricopeptide repeat-containing protein At5g66520-like [Vitis vinifera]
c53219.graph_c0	up	PREDICTED: probable disease resistance protein At1g51480 [Vitis vinifera]
c51734.graph_c0	up	PREDICTED: protein ACCELERATED CELL DEATH 6 [Vitis vinifera]
c52985.graph_c0	up	PREDICTED: uncharacterized protein LOC100257368 isoform X1 [Vitis vinifera]
c59497.graph_c0	up	PREDICTED: calcium-transporting ATPase 12, plasma membrane-type isoform X1 [Vitis vinifera]
c56827.graph_c0	down	PREDICTED: membrane-associated 30 kDa protein, chloroplastic isoform X2 [Vitis vinifera]
c50487.graph_c0	down	hypothetical protein VITISV_004471 [Vitis vinifera]
c47508.graph_c0	down	PREDICTED: trans-resveratrol di-O-methyltransferase [Vitis vinifera]
c55794.graph_c1	up	PREDICTED: fidgetin-like protein 1 [Vitis vinifera]
c56526.graph_c1	down	protein trichome birefringence-like 41 [Hevea brasiliensis]
c56890.graph_c2	up	PREDICTED: pyridine nucleotide-disulfide oxidoreductase domain-containing protein 2 isoform X5 [Vitis vinifera]
c47622.graph_c0	down	PREDICTED: aldehyde dehydrogenase family 2 member B7, mitochondrial-like [Nelumbo nucifera]
c49357.graph_c1	down	hypothetical protein VITISV_036652 [Vitis vinifera]
c51876.graph_c1	down	hypothetical protein VITISV_030891 [Vitis vinifera]
c46206.graph_c0	down	hypothetical protein VITISV_039779 [Vitis vinifera]
c57907.graph_c0	down	PREDICTED: serine carboxypeptidase-like 40 [Vitis vinifera]
c52030.graph_c0	down	PREDICTED: uncharacterized protein LOC100245166 isoform X1 [Vitis vinifera]
c50721.graph_c1	down	PREDICTED: protein PLASTID TRANSCRIPTIONALLY ACTIVE 12 isoform X1 [Vitis vinifera]
c55316.graph_c3	down	hypothetical protein VITISV_017552 [Vitis vinifera]
c59201.graph_c1	down	unnamed protein product, partial [Vitis vinifera]
c50202.graph_c0	up	PREDICTED: UDP-glucose iridoid glucosyltransferase isoform X1 [Vitis vinifera]
c55742.graph_c1	up	PREDICTED: glutamate receptor 2.7-like [Vitis vinifera]
c51198.graph_c1	up	RNA polymerase II C-terminal domain phosphatase-like 1 [Cucurbita pepo subsp. pepo]
c55206.graph_c5	up	PREDICTED: probable carboxylesterase 15 [Vitis vinifera]
c25779.graph_c0	up	hypothetical protein VITISV_012241 [Vitis vinifera]
c49900.graph_c1	up	hypothetical protein VITISV_032525 [Vitis vinifera]
c57328.graph_c0	up	PREDICTED: peroxisomal 2,4-dienoyl-CoA reductase [Vitis vinifera]
c43251.graph_c0	up	PREDICTED: indole-3-acetic acid-induced protein ARG2 [Vitis vinifera]
c42389.graph_c0	down	catalase, partial [Punica granatum]
c57205.graph_c2	down	BnaAnng25850D [Brassica napus]
c54167.graph_c0	down	PREDICTED: cytochrome P450 71A1 [Vitis vinifera]
c49217.graph_c1	up	PREDICTED: CASP-like protein 2B1 [Vitis vinifera]
c46993.graph_c0	up	hypothetical protein VITISV_006285 [Vitis vinifera]
c25127.graph_c0	down	PREDICTED: protein STIG1-like [Vitis vinifera]
c46152.graph_c0	down	PREDICTED: beta-carotene isomerase D27, chloroplastic [Vitis vinifera]
c58714.graph_c0	up	PREDICTED: uncharacterized protein LOC100264805 [Vitis vinifera]
c46843.graph_c0	up	hypothetical protein VITISV_030159 [Vitis vinifera]
c57694.graph_c1	down	PREDICTED: mitogen-activated protein kinase kinase kinase YODA [Vitis vinifera]
c52703.graph_c1	up	hypothetical protein VITISV_012017 [Vitis vinifera]
c56177.graph_c2	down	PREDICTED: U-box domain-containing protein 52 isoform X1 [Vitis vinifera]
c58931.graph_c0	up	hypothetical protein VITISV_037104 [Vitis vinifera]
c58234.graph_c1	up	PREDICTED: uncharacterized protein LOC100245533 [Vitis vinifera]
c51523.graph_c0	up	unnamed protein product, partial [Vitis vinifera]
c57746.graph_c1	down	PREDICTED: B3 domain-containing protein At1g05920-like [Vitis vinifera]
c45020.graph_c0	down	PREDICTED: secoisolariciresinol dehydrogenase-like [Vitis vinifera]
c43659.graph_c0	down	hypothetical protein VITISV_011929 [Vitis vinifera]
c54615.graph_c0	down	unnamed protein product, partial [Vitis vinifera]
c27775.graph_c0	down	PREDICTED: uncharacterized protein LOC100241880 [Vitis vinifera]
c49741.graph_c3	down	hypothetical protein PRUPE_4G040400 [Prunus persica]
c54491.graph_c2	up	PREDICTED: protein yippee-like At4g27740 [Vitis vinifera]
c55362.graph_c0	down	unnamed protein product, partial [Vitis vinifera]
c47371.graph_c0	down	PREDICTED: glycerophosphodiester phosphodiesterase GDPD1, chloroplastic [Vitis vinifera]
c49335.graph_c0	up	PREDICTED: probable anion transporter 3, chloroplastic [Vitis vinifera]
c50500.graph_c0	down	PREDICTED: uncharacterized protein LOC100249696 isoform X4 [Vitis vinifera]
c54339.graph_c1	up	PREDICTED: peroxidase 66 [Vitis vinifera]
c54585.graph_c0	up	PREDICTED: IAA-amino acid hydrolase ILR1-like 3 [Vitis vinifera]
c57610.graph_c0	up	PREDICTED: TMV resistance protein N-like [Vitis vinifera]
c57425.graph_c0	up	PREDICTED: cysteine-rich receptor-like protein kinase 2 isoform X2 [Vitis vinifera]
c50517.graph_c1	up	g-type lectin s-receptor-like serine/threonine-protein kinase rks1 [Quercus suber]
c50327.graph_c1	down	unnamed protein product, partial [Vitis vinifera]
c59304.graph_c1	down	PREDICTED: G-type lectin S-receptor-like serine/threonine-protein kinase At4g27290 isoform X1 [Vitis vinifera]
c59804.graph_c0	up	hypothetical protein VITISV_013305 [Vitis vinifera]
c53172.graph_c0	down	hypothetical protein VITISV_027517 [Vitis vinifera]
c59604.graph_c0	down	hypothetical protein VITISV_021661 [Vitis vinifera]
c56179.graph_c0	down	PREDICTED: receptor-like protein kinase FERONIA [Vitis vinifera]
c58906.graph_c1	up	PREDICTED: uncharacterized protein LOC109115164 [Nelumbo nucifera]
c47304.graph_c0	up	hypothetical protein VITISV_034313 [Vitis vinifera]
c55082.graph_c7	down	Pol [Vitis vinifera]
c57386.graph_c0	up	hypothetical protein VITISV_027817 [Vitis vinifera]
c50092.graph_c0	down	PREDICTED: protein MAK16 homolog isoform X2 [Vitis vinifera]
c57807.graph_c3	down	PREDICTED: uncharacterized protein LOC100266014 [Vitis vinifera]
c59746.graph_c0	down	hypothetical protein VITISV_003796 [Vitis vinifera]
c34115.graph_c0	up	PREDICTED: probable isoaspartyl peptidase/L-asparaginase 2 [Vitis vinifera]
c25129.graph_c0	down	PREDICTED: snakin-2 [Vitis vinifera]
c51422.graph_c0	down	PREDICTED: ankyrin repeat-containing protein ITN1 isoform X1 [Vitis vinifera]
c20682.graph_c0	up	PREDICTED: B3 domain-containing transcription factor VRN1-like isoform X1 [Vitis vinifera]
c56427.graph_c0	up	mitogen-activated protein kinase kinase kinase YODA [Manihot esculenta]
c57626.graph_c0	down	hypothetical protein VITISV_027116 [Vitis vinifera]
c57302.graph_c2	up	PREDICTED: TMV resistance protein N [Vitis vinifera]
c45218.graph_c0	up	hypothetical protein VITISV_042532 [Vitis vinifera]
c60152.graph_c0	down	PREDICTED: uncharacterized mitochondrial protein AtMg00810-like [Gossypium arboreum]
c47079.graph_c3	up	PREDICTED: transcription factor TT2 [Vitis vinifera]
c59226.graph_c1	up	PREDICTED: probable LRR receptor-like serine/threonine-protein kinase At1g06840 isoform X1 [Vitis vinifera]
c59147.graph_c0	down	hypothetical protein VITISV_025614 [Vitis vinifera]
c50015.graph_c0	down	PREDICTED: uncharacterized protein LOC103946619 [Pyrus x bretschneideri]
c57730.graph_c1	up	PREDICTED: uncharacterized protein LOC100853955 [Vitis vinifera]
c55896.graph_c5	down	hypothetical protein VITISV_016155 [Vitis vinifera]
c59578.graph_c0	down	hypothetical protein VITISV_026659 [Vitis vinifera]
c48559.graph_c1	down	hypothetical protein VITISV_013417 [Vitis vinifera]
c58336.graph_c0	up	hypothetical protein VITISV_010167 [Vitis vinifera]
c51590.graph_c1	up	hypothetical protein VITISV_012499 [Vitis vinifera]
c48106.graph_c0	down	hypothetical protein VITISV_031839 [Vitis vinifera]
c54541.graph_c0	down	PREDICTED: LOW QUALITY PROTEIN: putative UDP-rhamnose:rhamnosyltransferase 1 [Vitis vinifera]
c54794.graph_c0	down	hypothetical protein VITISV_042828 [Vitis vinifera]
c53022.graph_c0	down	PREDICTED: probable sodium/metabolite cotransporter BASS4, chloroplastic isoform X2 [Vitis vinifera]
c52463.graph_c0	up	hypothetical protein PHAVU_003G243600g [Phaseolus vulgaris]
c25890.graph_c0	down	hypothetical protein VITISV_019336 [Vitis vinifera]
c52490.graph_c0	down	PREDICTED: pheophytinase, chloroplastic isoform X1 [Vitis vinifera]
c58621.graph_c3	up	unnamed protein product, partial [Vitis vinifera]
c55643.graph_c0	down	uncharacterized protein LOC109812484 [Cajanus cajan]
c57798.graph_c1	down	PREDICTED: protein RFT1 homolog isoform X1 [Vitis vinifera]
c57240.graph_c0	down	uncharacterized protein LOC110113127 [Dendrobium catenatum]
c47053.graph_c0	up	ascorbate peroxidase [Vitis pseudoreticulata]
c34489.graph_c0	down	unnamed protein product, partial [Vitis vinifera]
c56901.graph_c1	down	PREDICTED: 4-coumarate--CoA ligase-like 6 [Vitis vinifera]
c49052.graph_c2	down	hypothetical protein VITISV_006609 [Vitis vinifera]
c55970.graph_c0	up	hypothetical protein VITISV_024045 [Vitis vinifera]
c59611.graph_c1	down	PREDICTED: uncharacterized protein LOC100248156 [Vitis vinifera]
c60956.graph_c0	down	hypothetical protein VITISV_006069 [Vitis vinifera]
c50154.graph_c0	up	hypothetical protein VITISV_019364 [Vitis vinifera]
c52284.graph_c1	down	hypothetical protein VITISV_021661 [Vitis vinifera]
c58953.graph_c2	up	phytochelatin synthetase-like protein [Phaseolus vulgaris]
c45870.graph_c0	down	PREDICTED: stress-related protein [Vitis vinifera]
c57121.graph_c2	up	PREDICTED: uncharacterized protein LOC100262793 [Vitis vinifera]
c23378.graph_c0	down	Proton-dependent oligopeptide transporter family [Corchorus capsularis]
c47083.graph_c0	up	PREDICTED: uncharacterized protein LOC100255767 [Vitis vinifera]
c59603.graph_c0	down	PREDICTED: uncharacterized protein LOC104879661 [Vitis vinifera]
c55435.graph_c0	up	3-deoxy-D-arabino-heptulosonate-7-phosphate synthase [Vitis vinifera]
c50900.graph_c0	down	PREDICTED: cytochrome P450 CYP82D47-like [Vitis vinifera]
c53645.graph_c3	up	PREDICTED: ethylene receptor 2 [Vitis vinifera]
c59181.graph_c3	down	PREDICTED: uncharacterized protein LOC100267224 [Vitis vinifera]
c58483.graph_c2	down	hypothetical protein VITISV_001884 [Vitis vinifera]
c34117.graph_c0	up	PREDICTED: ran-binding protein 1 homolog b [Vitis vinifera]
c48630.graph_c0	up	PREDICTED: putative disease resistance RPP13-like protein 1 [Vitis vinifera]
c48032.graph_c0	down	PREDICTED: uncharacterized protein LOC100262782 [Vitis vinifera]
c54851.graph_c0	down	PREDICTED: trihelix transcription factor ASR3 [Vitis vinifera]
c55794.graph_c0	up	unnamed protein product, partial [Vitis vinifera]
c59386.graph_c0	up	PREDICTED: ABC transporter C family member 10 isoform X2 [Vitis vinifera]
c56786.graph_c1	down	PREDICTED: putative methyltransferase DDB_G0268948 [Vitis vinifera]
c56993.graph_c1	up	PREDICTED: uncharacterized protein LOC100267645 [Vitis vinifera]
c55223.graph_c0	up	PREDICTED: GABA transporter 1 [Vitis vinifera]
c56545.graph_c2	down	hypothetical protein VITISV_035205 [Vitis vinifera]
c57380.graph_c0	up	PREDICTED: TMV resistance protein N [Vitis vinifera]
c53461.graph_c0	down	unnamed protein product, partial [Vitis vinifera]
c53134.graph_c0	up	PREDICTED: uncharacterized protein LOC104881139 [Vitis vinifera]
c32965.graph_c0	up	PREDICTED: ankyrin repeat-containing protein ITN1 [Vitis vinifera]
c58237.graph_c1	down	uncharacterized protein LOC110635165 isoform X2 [Hevea brasiliensis]
c44231.graph_c0	up	PREDICTED: uncharacterized protein LOC100250378 [Vitis vinifera]
c54806.graph_c0	up	PREDICTED: ferric reduction oxidase 2 isoform X1 [Vitis vinifera]
